# Supplementary material for: Knowledge Gaps and Research Priorities on the Health Effects of Heatwaves: A Systematic Review of Reviews
Source: Int J Environ Res Public Health. 2022 May 12;19(10):5887. doi: 10.3390/ijerph19105887 (PMC9140727; doi:10.3390/ijerph19105887)
Supplement: Supplementary file 1 [file ijerph-19-05887-s001.zip]

Archive with 1 entries (1 files):
- ijerph-1700526-supplementary.pdf
